# Supplementary material for: On the Thermal Capacity of Solids
Source: Entropy (Basel). 2022 Mar 29;24(4):479. doi: 10.3390/e24040479 (PMC9025917; doi:10.3390/e24040479)
Supplement: Supplementary file 1 [file entropy-24-00479-s001.zip]

Archive with 3 entries (3 files):
- Supplementary-Materials-Galley-Proofs/Computer-code-S1.py
- Supplementary-Materials-Galley-Proofs/Video-S1.mp4
- Supplementary-Materials-Galley-Proofs/Video-S2.mp4
