# Supplementary material for: On the Thermal Capacity of Solids
Source: Entropy (Basel). 2022 Mar 29;24(4):479. doi: 10.3390/e24040479 (PMC9025917; doi:10.3390/e24040479)
Supplement: Supplementary file 1 [file entropy-24-00479-s001.zip › Supplementary-Materials-Galley-Proofs/Computer-code-S1.py]

"""
Armin Feldhoff, Entropy (2022), https://www.mdpi.com/journal/entropy/special_issues/nature_entropy
Perhaps the code could be much more elegant, but it works. Not too bad for a Python beginner.
Basis structure of the code is given by TFY4220 Spring 2018. Solution to problem 1 in exercise set 7.
Norwegian University of Technology (NTNU)
https://youkok2.com/emner/tfy4220, accessed January 6, 2022
credits to Henning G. Hugdal
Code has been modified heavily.
Code works with Python embedded in Origin Pro, Version 2022.
Code returns some warnings, which produce zero values at the limits of the temperature scale and can be ignored.
Code aims to read an Origin file named "Entropy-capacity08-from-wks-python.opju". This can be an empty file.
"""

# Must install numpy.
import originpro as op
import numpy as np
import matplotlib.pyplot as plt
from scipy.integrate import quad
import os
import random

import warnings


#Supress warnings can be switched active, when it is intended to suppress 'RuntimeWarning: overflow encountered in exp'
#Warnings may occur because the maximum size of data that can be used in NumPy is float64 whose maximum range is 1.7976931348623157e+308.
#Unfortunately, under Windows Python does not support np.float128
#Notice that NumPy performs the calculation (the result is 0.0) but it still prints the RuntimeWarning.
##suppress warnings
#warnings.filterwarnings('ignore')

# Very useful, especially during development, when you are
# liable to have a few uncaught exceptions.
# Ensures that the Origin instance gets shut down properly.
# Note: only applicable to originpro run with external Python.

import sys
def origin_shutdown_exception_hook(exctype, value, traceback):
    '''Ensures Origin gets shut down if an uncaught exception'''
    op.exit()
    sys.__excepthook__(exctype, value, traceback)
if op and op.oext:
    sys.excepthook = origin_shutdown_exception_hook

# Non-Origin code.

### Define the necessary global numerical constants:
# Avogadros number
NA = 6.022e23

# Boltzmann constant
k_B = 1.38e-23

# Planck constant
h_bar = 1.055e-34

# Gas constant
R = NA*k_B

### Define the four different models for the heat capacity:
def dulong_petit(N,T):
    """ Returns the heat capacity given by the Dulong−Petit law.
    N: number of oscillators
    T: temperature, dummy variable only used for simple plotting
    """
    
    return 3*N*k_B*np.ones(len(T))


def einstein(N,T_E,T):
    """ Returns the heat capacity given by the Einstein model.
    N: number of oscillators
    T_E: Einstein temperature h_bar*omega/k_B
    T: temperature
    """
    return [0 if t == 0 else 3*N*k_B*(T_E/t)**2*np.exp(T_E/t)/(np.exp(T_E/t)-1)**2 for t in T]
    


def debye(N,T_D,T):
    """ Returns the heat capacity given by the Debye model.
    N: number of oscillators
    T_D: Debye temperature h_bar*omega/k_B
    T: temperature
    """
    
    C = np.zeros(len(T))
    for i, t in enumerate(T):
        x_D = T_D/t
        
        # Calculate the integral of x^4*exp(x) /(exp(x) − 1)^2 from 0 to x_D:
        I = quad(lambda x : x**4*np.exp(x)/(np.exp(x)-1)**2, 0 , x_D)[ 0 ]
        
        # Heat capacity
        
        C[i] = 9*N*k_B*(t/T_D)**3* I
        
    return C

   
    
def debye_maier_kelley_hybrid_model(N,T,T_0,a,b,A_1,TD_1,A_2,TD_2,A_3,TD_3):

    # iosbaric heat capacity after Vassiliev & Taldrik 2020, preprints.org, doi:10.20944/preprints202008.0576.v1
    
    return (a + (b*T/1000) + (3*N*k_B-a)/(1+T/T_0)**2)/(3*R)*(A_1*debye(N,TD_1,T) + A_2*debye(N,TD_2,T) + A_3*debye(N,TD_3,T))
    

def debye_lowT(N,T_D,T):
    """ Returns the heat capacity given by the Debye model in the low
    T limit.
    N: number of oscillators
    T_D: Debye temperature h_bar*omega/k_B
    T: temperature
    """
    
    return 12*np.pi**4/5*N*k_B*(T/T_D)**3
    
    
    
    
### Define the four different models for the entropy capacity:
def dulong_petit_entropy(N,T):
    """ Returns the entropy capacity given by the Dulong−Petit law.
    N: number of oscillators
    T: temperature, dummy variable only used for simple plotting
    """
    
    return 3*N*k_B*np.ones(len(T))/T


def einstein_entropy(N,T_E,T):
    """ Returns the entropy capacity given by the Einstein model.
    N: number of oscillators
    T_E: Einstein temperature h_bar*omega/k_B
    T: temperature
    """
    return 3*N*k_B*(T_E)**2/(T**3)*np.exp(T_E/T)/(np.exp(T_E/T)-1)**2


    
    
def debye_entropy(N,T_D,T):
    """ Returns the entropy capacity given by the Debye model.
    N: number of oscillators
    T_D: Debye temperature h_bar*omega/k_B
    T: temperature
    """
    
    K = np.zeros(len(T))
    for i, t in enumerate(T):
        x_D = T_D/t
        
        # Calculate the integral of x^4 exp(x) /(exp(x) − 1)^2 from 0 to x_D:
        
        I = quad(lambda x : x**4*np.exp(x)/(np.exp(x)-1)**2, 0, x_D)[0]
        
        # Entropy capacity
        
        K[i] = 9*N*k_B*(t**2/T_D**3)*I
    
    return K
    
"""
return [0 if t == 0 else 3*N*k_B*(12*(t**2/T_D**3)* I - 3*(T_D/t**2)/(np.exp(T_D/t**2)-1)) for t in T]
"""
    
def debye_lowT_entropy(N,T_D,T):
    """ Returns the entropy capacity given by the Debye model in the low
    T limit.
    N: number of oscillators
    T_D: Debye temperature h_bar*omega/k_B
    T: temperature
    """
    
    return 12*np.pi**4/5*N*k_B*(T**2)/(T_D**3)
    
    
    
    
def debye_maier_kelley_hybrid_model_entropy(N,T,T_0,a,b,A_1,TD_1,A_2,TD_2,A_3,TD_3):

    # isobaric entropy capacity after Vassiliev & Taldrik, J. Alloys. Comp. 872 (2021) 159682, https://doi.org/10.1016/j.jallcom.2021.159682
    
    return (a + (b*T/1000) + (3*N*k_B-a)/(1+T/T_0)**2)/(3*R)*(A_1*debye_entropy(N,TD_1,T) + A_2*debye_entropy(N,TD_2,T) + A_3*debye_entropy(N,TD_3,T))
 


### Define problem specific quantities
# Array of temperature values
Ts = np.linspace(1, 2000, 2000)

# Total number of oscillators
N_oscillators = NA

# Debye temperature(s)
TD = 1800
TD_1830 = 1830
TD_2240 = 2240
TD_95 = 95
TD_215 = 215
TD_309 = 309
TD_396 = 396


#Einsteintemperature
TE = TD

#Parameters for DIAMOND (Vassiliev & Taldrik, J. Alloys. Comp. 872 (2021) 159682, https://doi.org/10.1016/j.jallcom.2021.159682, Table 6, 1b)

T_0_dia = 1366

a_dia = 24.59

b_dia = 0.287

A_1_dia = 0.031

T_D_1_dia = 1833.6

A_2_dia = 0.488

T_D_2_dia = 1968.7

A_3_dia = 0.482

T_D_3_dia = 1824.5


   
    

#Parameters for GRAPHITE (Vassiliev & Taldrik, J. Alloys. Comp. 872 (2021) 159682, https://doi.org/10.1016/j.jallcom.2021.159682, Table 6, 2c)

T_0_graphite = 282.6

a_graphite = 24.25

b_graphite = 0.848

A_1_graphite = 0.773

T_D_1_graphite = 1949.9

A_2_graphite = 0.114

T_D_2_graphite = 426.4

A_3_graphite = 0.114

T_D_3_graphite = 947.9


# Plot the results:
"""
plt.figure( )
plt.plot(Ts/TD, dulong_petit(N_oscillators, Ts), 'k--')
plt.plot(Ts/TD, einstein(N_oscillators, TE, Ts), 'r')
plt.plot(Ts/TD, debye(N_oscillators, TE, Ts ), 'b')
plt.plot(Ts/TD, debye_lowT(N_oscillators, TE, Ts ), 'b:')
plt.ylim([0, 30])
plt.xlim([0.01, Ts[-1]/TD])
plt.legend([r"Dulong−Petit", r"Einstein", r"Debye", r"Debye, low $T$"],
    loc=4)
plt.xlabel(r"$T/T_D$")
plt.ylabel(r"$C_V \mathrm{[J/K]}$")
plt.show ()
"""


"""
plt.figure( )
plt.plot(Ts, dulong_petit(N_oscillators, Ts), 'k--')
plt.plot(Ts, einstein(N_oscillators, TE, Ts), 'g')
plt.plot(Ts, debye(N_oscillators, TD, Ts), 'k')
plt.plot(Ts, debye_maier_kelley_hybrid_model(N_oscillators, Ts, T_0_dia, a_dia, b_dia, A_1_dia, T_D_1_dia, A_2_dia ,T_D_2_dia, A_3_dia ,T_D_3_dia), 'b')
plt.plot(Ts, debye_maier_kelley_hybrid_model(N_oscillators, Ts, T_0_graphite, a_graphite, b_graphite, A_1_graphite, T_D_1_graphite, A_2_graphite, T_D_2_graphite, A_3_graphite, T_D_3_graphite), 'r')
plt.plot(Ts, debye_lowT(N_oscillators, TE, Ts), 'k:')
plt.ylim([0, 30])
plt.xlim([0, Ts[-1]])
plt.legend([r"Dulong−Petit", r"Einstein", r"Debye", r"Debye-Maier-Kelley, diamond",  r"Debye-Maier-Kelley, graphite", r"Debye, low $T$"],
    loc=4)
plt.xlabel(r"$T \mathrm{[C]}$")
plt.ylabel(r"$K_V \mathrm{[J/K]}$")
#add vertical line at
plt.axvline(x=1000, ymin=0, ymax=einstein_entropy(N_oscillators, TE, T=1000), color='blue', linewidth=1)
plt.show ()
"""


plt.figure( )
plt.plot(Ts, dulong_petit_entropy(N_oscillators, Ts), 'k--')
plt.plot(Ts, einstein_entropy(N_oscillators, TE, Ts), 'g')
plt.plot(Ts, debye_entropy(N_oscillators, TD, Ts), 'k')
plt.plot(Ts, debye_maier_kelley_hybrid_model_entropy(N_oscillators, Ts, T_0_dia, a_dia, b_dia, A_1_dia, T_D_1_dia, A_2_dia ,T_D_2_dia, A_3_dia ,T_D_3_dia), 'b')
plt.plot(Ts, debye_maier_kelley_hybrid_model_entropy(N_oscillators, Ts, T_0_graphite, a_graphite, b_graphite, A_1_graphite, T_D_1_graphite, A_2_graphite, T_D_2_graphite, A_3_graphite, T_D_3_graphite), 'r')
plt.plot(Ts, debye_lowT_entropy(N_oscillators, TE, Ts), 'k:')
plt.ylim([0, 0.04])
plt.xlim([0, Ts[-1]])
plt.legend([r"Dulong−Petit", r"Einstein", r"Debye", r"Debye-Maier-Kelley, diamond",  r"Debye-Maier-Kelley, graphite", r"Debye, low $T$"],
    loc=4)
plt.xlabel(r"$T \mathrm{[K]}$")
plt.ylabel(r"$K_V \mathrm{[J/K^2]}$")
#add vertical line at
plt.axvline(x=1000, ymin=0, ymax=einstein_entropy(N_oscillators, TE, T=1000), color='blue', linewidth=1)
plt.show ()


# Start Origin-related code.

# Open the Origin template project from same folder as this script.
op.open(os.path.dirname(os.path.realpath(__file__)) + r'\Entropy-capacity08-from-wks-python.opju')
# Get book named Book1.
book = op.find_book(type = 'w', name = 'Book1')
# Get 1st worksheet.
wks = book[0]
# Insert generated data into columns.
wks = op.new_sheet('w')


"""
#Remove/put multiline comment sign if intended to write these values to ORIGIN worksheet. Note, the corresponding entropy capacity values need to be put into (or released from) multiline comment then.
wks.from_list(0, Ts, 'Temperature')
wks.from_list(1, debye_maier_kelley_hybrid_model(N_oscillators, Ts, T_0_graphite, a_graphite, b_graphite, A_1_graphite, T_D_1_graphite, A_2_graphite, T_D_2_graphite, A_3_graphite, T_D_3_graphite), 'Graphite, isobaric heat capacity')
wks.from_list(2, debye_maier_kelley_hybrid_model(N_oscillators, Ts, T_0_graphite, a_graphite, b_graphite, A_1_graphite, T_D_1_graphite, A_2_graphite, T_D_2_graphite, A_3_graphite, T_D_3_graphite), 'Graphite, isobaric heat capacity, double')
wks.from_list(3, debye_maier_kelley_hybrid_model(N_oscillators, Ts, T_0_dia, a_dia, b_dia, A_1_dia, T_D_1_dia, A_2_dia ,T_D_2_dia, A_3_dia ,T_D_3_dia), 'Diamond, heat entropy capacity')
wks.from_list(4, debye_maier_kelley_hybrid_model(N_oscillators, Ts, T_0_dia, a_dia, b_dia, A_1_dia, T_D_1_dia, A_2_dia ,T_D_2_dia, A_3_dia ,T_D_3_dia), 'Diamond, heat entropy capacity, double')
wks.from_list(5, debye_lowT(N_oscillators, TE, Ts), 'Debye, low T')
wks.from_list(6, dulong_petit(N_oscillators, Ts), 'Dulong-Petit')
wks.from_list(7, debye_lowT(N_oscillators, TD_1830, Ts), 'Debye, low T 1830 K')
wks.from_list(8, debye(N_oscillators, TD_1830, Ts), 'Debye, 1830 K')
wks.from_list(9,debye_lowT(N_oscillators, TD_2240, Ts), 'Debye, low T 2240 K')
wks.from_list(10, debye(N_oscillators, TD_2240, Ts), 'Debye, 2240 K')
"""

"""
#Remove/put multiline comment sign if intended to write these values to ORIGIN worksheet. Note, the corresponding entropy capacity values need to be put into (or released from) multiline comment then.
wks.from_list(0, Ts, 'Temperature')
wks.from_list(1, dulong_petit(N_oscillators, Ts), 'Dulong-Petit')
wks.from_list(2, debye_lowT(N_oscillators, TD_95, Ts), 'Debye, low T 95 K')
wks.from_list(3, debye(N_oscillators, TD_95, Ts), 'Debye, 95 K')
wks.from_list(4, debye_lowT(N_oscillators, TD_215, Ts), 'Debye, low T 215 K')
wks.from_list(5, debye(N_oscillators, TD_215, Ts), 'Debye, 215 K')
wks.from_list(6, debye_lowT(N_oscillators, TD_309, Ts), 'Debye, low T 309 K')
wks.from_list(7, debye(N_oscillators, TD_309, Ts), 'Debye, 309 K')
wks.from_list(8, debye_lowT(N_oscillators, TD_396, Ts), 'Debye, low T 396 K')
wks.from_list(9, debye(N_oscillators, TD_396, Ts), 'Debye, 396 K')
wks.from_list(10, debye_lowT(N_oscillators, TD_1830, Ts), 'Debye, low T 1830 K')
wks.from_list(11, debye(N_oscillators, TD_1830, Ts), 'Debye, 1830 K')
"""


#Remove/put multiline comment sign if intended to write these values to ORIGIN worksheet. Note, the corresponding heat capacity values need to be put into (or released from) multiline comment then.
wks.from_list(0, Ts, 'Temperature')
wks.from_list(1, debye_maier_kelley_hybrid_model_entropy(N_oscillators, Ts, T_0_graphite, a_graphite, b_graphite, A_1_graphite, T_D_1_graphite, A_2_graphite, T_D_2_graphite, A_3_graphite, T_D_3_graphite), 'Graphite, isobaric entropy capacity')
wks.from_list(2, debye_maier_kelley_hybrid_model_entropy(N_oscillators, Ts, T_0_graphite, a_graphite, b_graphite, A_1_graphite, T_D_1_graphite, A_2_graphite, T_D_2_graphite, A_3_graphite, T_D_3_graphite), 'Graphite, isobaric entropy capacity, double')
wks.from_list(3, debye_maier_kelley_hybrid_model_entropy(N_oscillators, Ts, T_0_dia, a_dia, b_dia, A_1_dia, T_D_1_dia, A_2_dia ,T_D_2_dia, A_3_dia ,T_D_3_dia), 'Diamond, isobaric entropy capacity')
wks.from_list(4, debye_maier_kelley_hybrid_model_entropy(N_oscillators, Ts, T_0_dia, a_dia, b_dia, A_1_dia, T_D_1_dia, A_2_dia ,T_D_2_dia, A_3_dia ,T_D_3_dia), 'Diamond, isobaric entropy capacity, double')
wks.from_list(6, dulong_petit_entropy(N_oscillators, Ts), 'Dulong-Petit')
wks.from_list(7, debye_lowT_entropy(N_oscillators, TD_1830, Ts), 'Debye, low T 1830 K')
wks.from_list(8, debye_entropy(N_oscillators, TD_1830, Ts), 'Debye, 1830 K')
wks.from_list(9, debye_lowT_entropy(N_oscillators, TD_2240, Ts), 'Debye, low T 2240 K')
wks.from_list(10, debye_entropy(N_oscillators, TD_2240, Ts), 'Debye, 2240 K')


"""
#Remove/put multiline comment sign if intended to write these values to ORIGIN worksheet. Note, the corresponding heat capacity values need to be put into (or released from) multiline comment then.
wks.from_list(0, Ts, 'Temperature')
wks.from_list(1, dulong_petit_entropy(N_oscillators, Ts), 'Dulong-Petit')
wks.from_list(2, debye_lowT_entropy(N_oscillators, TD_95, Ts), 'Debye, low T 95 K')
wks.from_list(3, debye_entropy(N_oscillators, TD_95, Ts), 'Debye, 95 K')
wks.from_list(4, debye_lowT_entropy(N_oscillators, TD_215, Ts), 'Debye, low T 215 K')
wks.from_list(5, debye_entropy(N_oscillators, TD_215, Ts), 'Debye, 215 K')
wks.from_list(6, debye_lowT_entropy(N_oscillators, TD_309, Ts), 'Debye, low T 309 K')
wks.from_list(7, debye_entropy(N_oscillators, TD_309, Ts), 'Debye, 309 K')
wks.from_list(8, debye_lowT_entropy(N_oscillators, TD_396, Ts), 'Debye, low T 396 K')
wks.from_list(9, debye_entropy(N_oscillators, TD_396, Ts), 'Debye, 396 K')
wks.from_list(10, debye_lowT_entropy(N_oscillators, TD_1830, Ts), 'Debye, low T 1830 K')
wks.from_list(11, debye_entropy(N_oscillators, TD_1830, Ts), 'Debye, 1830 K')
"""


# Save the project to same folder as this script.
op.save(os.path.dirname(os.path.realpath(__file__)) + r'\Entropy-capacity08-from-wks-python-results.opju')
# Exit running instance of Origin.
# Required for external Python but don't use with embedded Python.
# Well, technically it isn't required if you actually want Origin to stay open!
#op.exit()
